# Supplementary material for: The causal relationship between COVID-19 and increased intraocular pressure: A bidirectional two-sample Mendelian randomization study
Source: Front Public Health. 2023 Mar 6;11:1039290. doi: 10.3389/fpubh.2023.1039290 (PMC10025528; doi:10.3389/fpubh.2023.1039290)
Supplement: Supplementary material 1 — The details about single nucleotide polymorphisms of COVID-19 susceptibility selected for Mendelian randomization analysis. [file Data_Sheet_1.CSV]

	SNP	effect_allele.exposure	other_allele.exposure	effect_allele.outcome	other_allele.outcome	beta.exposure	beta.outcome	eaf.exposure	eaf.outcome	remove	palindromic	ambiguous	id.outcome	chr	pos	se.outcome	samplesize.outcome	pval.outcome	outcome	originalname.outcome	outcome.deprecated	mr_keep.outcome	data_source.outcome	chr.exposure	pos.exposure	se.exposure	pval.exposure	samplesize.exposure	id.exposure	exposure	mr_keep.exposure	pval_origin.exposure	data_source.exposure	action	mr_keep	F
1	rs10936744	T	C	T	C	-0.062641	-0.0257	0.3588	NA	FALSE	FALSE	FALSE	ebi-a-GCST004074	3	101433440	0.0275	29578	0.3507	Intraocular pressure || id:ebi-a-GCST004074	Intraocular pressure	Intraocular pressure || ||	TRUE	igd	3	101433440	0.0099836	3.51E-10	1683768	ebi-a-GCST011073	|| id:ebi-a-GCST011073	TRUE	reported	igd	2	TRUE	39.36796987
2	rs2271616	T	G	T	G	0.15634	-0.0846	0.1181	NA	FALSE	FALSE	FALSE	ebi-a-GCST004074	3	45838013	0.0633	29578	0.1813	Intraocular pressure || id:ebi-a-GCST004074	Intraocular pressure	Intraocular pressure || ||	TRUE	igd	3	45838013	0.015084	3.61E-25	1683768	ebi-a-GCST011073	|| id:ebi-a-GCST011073	TRUE	reported	igd	2	TRUE	107.4254466
3	rs35508621	C	T	C	T	0.16524	0.0472	0.08344	NA	FALSE	FALSE	FALSE	ebi-a-GCST004074	3	45880481	0.049	29578	0.336	Intraocular pressure || id:ebi-a-GCST004074	Intraocular pressure	Intraocular pressure || ||	TRUE	igd	3	45880481	0.017116	4.72E-22	1683768	ebi-a-GCST011073	|| id:ebi-a-GCST011073	TRUE	reported	igd	2	TRUE	93.20212557
4	rs4971066	G	T	G	T	-0.076762	-0.0255	0.1777	NA	FALSE	FALSE	FALSE	ebi-a-GCST004074	1	155105882	0.0362	29578	0.4805	Intraocular pressure || id:ebi-a-GCST004074	Intraocular pressure	Intraocular pressure || ||	TRUE	igd	1	155105882	0.0134	1.02E-08	1683768	ebi-a-GCST011073	|| id:ebi-a-GCST011073	TRUE	reported	igd	2	TRUE	32.81579775
