# Supplementary material for: The causal relationship between COVID-19 and increased intraocular pressure: A bidirectional two-sample Mendelian randomization study
Source: Front Public Health. 2023 Mar 6;11:1039290. doi: 10.3389/fpubh.2023.1039290 (PMC10025528; doi:10.3389/fpubh.2023.1039290)
Supplement: Supplementary material 2 — The details about single nucleotide polymorphisms of COVID-19 severity selected for Mendelian randomization analysis. [file Data_Sheet_2.CSV]

	SNP	effect_allele.exposure	other_allele.exposure	effect_allele.outcome	other_allele.outcome	beta.exposure	beta.outcome	eaf.exposure	eaf.outcome	remove	palindromic	ambiguous	id.outcome	chr	pos	se.outcome	samplesize.outcome	pval.outcome	outcome	originalname.outcome	outcome.deprecated	mr_keep.outcome	data_source.outcome	chr.exposure	pos.exposure	se.exposure	pval.exposure	samplesize.exposure	id.exposure	exposure	mr_keep.exposure	pval_origin.exposure	data_source.exposure	action	mr_keep	F
1	rs10774671	A	G	A	G	0.10044	0.013	0.6826	NA	FALSE	FALSE	FALSE	ebi-a-GCST004074	12	113357193	0.0291	29578	0.656401	Intraocular pressure || id:ebi-a-GCST004074	Intraocular pressure	Intraocular pressure || ||	TRUE	igd	12	113357193	0.01662	1.51E-09	1206629	ebi-a-GCST011084	|| id:ebi-a-GCST011084	TRUE	reported	igd	2	TRUE	36.52173233
2	rs111837807	C	T	C	T	0.1531	0.0712	0.09034	NA	FALSE	FALSE	FALSE	ebi-a-GCST004074	6	31121232	0.0588	29578	0.2258	Intraocular pressure || id:ebi-a-GCST004074	Intraocular pressure	Intraocular pressure || ||	TRUE	igd	6	31121232	0.027332	2.13E-08	1206629	ebi-a-GCST011084	|| id:ebi-a-GCST011084	TRUE	reported	igd	2	TRUE	31.37672109
3	rs1819040	A	T	A	T	-0.12963	0.0857	0.1625	NA	FALSE	TRUE	TRUE	ebi-a-GCST004074	17	44219831	0.0619	29578	0.1659	Intraocular pressure || id:ebi-a-GCST004074	Intraocular pressure	Intraocular pressure || ||	TRUE	igd	17	44219831	0.021216	9.95E-10	1206629	ebi-a-GCST011084	|| id:ebi-a-GCST011084	TRUE	reported	igd	2	FALSE	37.33223824
4	rs1886814	C	A	C	A	0.22289	0.0575	0.04487	NA	FALSE	FALSE	FALSE	ebi-a-GCST004074	6	41502683	0.0978	29578	0.5566	Intraocular pressure || id:ebi-a-GCST004074	Intraocular pressure	Intraocular pressure || ||	TRUE	igd	6	41502683	0.040396	3.44E-08	1206629	ebi-a-GCST011084	|| id:ebi-a-GCST011084	TRUE	reported	igd	2	TRUE	30.44419124
5	rs35081325	T	A	T	A	0.48945	0.0452	0.08494	NA	FALSE	TRUE	TRUE	ebi-a-GCST004074	3	45889921	0.0493	29578	0.3594	Intraocular pressure || id:ebi-a-GCST004074	Intraocular pressure	Intraocular pressure || ||	TRUE	igd	3	45889921	0.029534	1.11E-61	1206629	ebi-a-GCST011084	|| id:ebi-a-GCST011084	TRUE	reported	igd	2	FALSE	274.6452704
6	rs72711165	C	T	C	T	0.30371	0.1624	0.01433	NA	FALSE	FALSE	FALSE	ebi-a-GCST004074	8	125336564	0.1601	29578	0.3103	Intraocular pressure || id:ebi-a-GCST004074	Intraocular pressure	Intraocular pressure || ||	TRUE	igd	8	125336564	0.054586	2.64E-08	1206629	ebi-a-GCST011084	|| id:ebi-a-GCST011084	TRUE	reported	igd	2	TRUE	30.9567701
