# Supplementary material for: The causal relationship between COVID-19 and increased intraocular pressure: A bidirectional two-sample Mendelian randomization study
Source: Front Public Health. 2023 Mar 6;11:1039290. doi: 10.3389/fpubh.2023.1039290 (PMC10025528; doi:10.3389/fpubh.2023.1039290)
Supplement: Supplementary material 3 — The details about single nucleotide polymorphisms of COVID-19 criticality selected for Mendelian randomization analysis. [file Data_Sheet_3.CSV]

	SNP	effect_allele.exposure	other_allele.exposure	effect_allele.outcome	other_allele.outcome	beta.exposure	beta.outcome	eaf.exposure	eaf.outcome	remove	palindromic	ambiguous	id.outcome	chr	pos	se.outcome	samplesize.outcome	pval.outcome	outcome	originalname.outcome	outcome.deprecated	mr_keep.outcome	data_source.outcome	chr.exposure	pos.exposure	se.exposure	pval.exposure	samplesize.exposure	id.exposure	exposure	mr_keep.exposure	pval_origin.exposure	data_source.exposure	action	mr_keep	F
1	rs10735079	A	G	A	G	0.20047	0.0334	0.6961	NA	FALSE	FALSE	FALSE	ebi-a-GCST004074	12	113380008	0.0276	29578	0.2264	Intraocular pressure || id:ebi-a-GCST004074	Intraocular pressure	Intraocular pressure || ||	TRUE	igd	12	113380008	0.027155	1.55E-13	1059456	ebi-a-GCST011077	|| id:ebi-a-GCST011077	TRUE	reported	igd	2	TRUE	54.50033434
2	rs10860891	A	C	A	C	-0.22108	0.0071	0.8666	NA	FALSE	FALSE	FALSE	ebi-a-GCST004074	12	103014757	0.0421	29578	0.8669	Intraocular pressure || id:ebi-a-GCST004074	Intraocular pressure	Intraocular pressure || ||	TRUE	igd	12	103014757	0.038305	7.85E-09	1059456	ebi-a-GCST011077	|| id:ebi-a-GCST011077	TRUE	reported	igd	2	TRUE	33.31102362
3	rs111837807	C	T	C	T	0.29364	0.0712	0.13	NA	FALSE	FALSE	FALSE	ebi-a-GCST004074	6	31121232	0.0588	29578	0.2258	Intraocular pressure || id:ebi-a-GCST004074	Intraocular pressure	Intraocular pressure || ||	TRUE	igd	6	31121232	0.040997	7.93E-13	1059456	ebi-a-GCST011077	|| id:ebi-a-GCST011077	TRUE	reported	igd	2	TRUE	51.30105247
4	rs13050728	C	T	C	T	-0.19225	-0.0509	0.6374	NA	FALSE	FALSE	FALSE	ebi-a-GCST004074	21	34615210	0.029	29578	0.0798804	Intraocular pressure || id:ebi-a-GCST004074	Intraocular pressure	Intraocular pressure || ||	TRUE	igd	21	34615210	0.027406	2.31E-12	1059456	ebi-a-GCST011077	|| id:ebi-a-GCST011077	TRUE	reported	igd	2	TRUE	49.20864314
5	rs2109069	A	G	A	G	0.26147	-3.00E-04	0.331	NA	FALSE	FALSE	FALSE	ebi-a-GCST004074	19	4719443	0.033	29578	0.9933	Intraocular pressure || id:ebi-a-GCST004074	Intraocular pressure	Intraocular pressure || ||	TRUE	igd	19	4719443	0.027415	1.46E-21	1059456	ebi-a-GCST011077	|| id:ebi-a-GCST011077	TRUE	reported	igd	2	TRUE	90.96351487
6	rs622568	C	A	C	A	0.21131	-0.0414	0.1728	NA	FALSE	FALSE	FALSE	ebi-a-GCST004074	7	54647894	0.0347	29578	0.233	Intraocular pressure || id:ebi-a-GCST004074	Intraocular pressure	Intraocular pressure || ||	TRUE	igd	7	54647894	0.035207	1.95E-09	1059456	ebi-a-GCST011077	|| id:ebi-a-GCST011077	TRUE	reported	igd	2	TRUE	36.02318094
7	rs77534576	T	C	T	C	0.40059	0.1274	0.04097	NA	FALSE	FALSE	FALSE	ebi-a-GCST004074	17	47940666	0.1735	29578	0.4628	Intraocular pressure || id:ebi-a-GCST004074	Intraocular pressure	Intraocular pressure || ||	TRUE	igd	17	47940666	0.072355	3.09E-08	1059456	ebi-a-GCST011077	|| id:ebi-a-GCST011077	TRUE	reported	igd	2	TRUE	30.65230313
