# Supplementary material for: The causal relationship between COVID-19 and increased intraocular pressure: A bidirectional two-sample Mendelian randomization study
Source: Front Public Health. 2023 Mar 6;11:1039290. doi: 10.3389/fpubh.2023.1039290 (PMC10025528; doi:10.3389/fpubh.2023.1039290)
Supplement: Supplementary material 4 — The details about single nucleotide polymorphisms of intraocular pressure selected for Mendelian randomization analysis. [file Data_Sheet_4.CSV]

	SNP	effect_allele.exposure	other_allele.exposure	effect_allele.outcome	other_allele.outcome	beta.exposure	beta.outcome	eaf.exposure	eaf.outcome	remove	palindromic	ambiguous	id.outcome	chr	pos	se.outcome	samplesize.outcome	pval.outcome	outcome	originalname.outcome	outcome.deprecated	mr_keep.outcome	data_source.outcome	pval.exposure	samplesize.exposure	chr.exposure	pos.exposure	se.exposure	id.exposure	exposure	mr_keep.exposure	pval_origin.exposure	data_source.exposure	action	mr_keep	F
1	rs10281637	C	T	C	T	0.1955	0.0053157	NA	0.245	FALSE	FALSE	FALSE	ebi-a-GCST011073	7	116151338	0.010705	1683768	0.6195	COVID-19 (RELEASE 5) || id:ebi-a-GCST011073	COVID-19 (RELEASE 5)	COVID-19 (RELEASE 5) || ||	TRUE	igd	1.49005e-11	29578	7	116151338	0.029	ebi-a-GCST004074	|| id:ebi-a-GCST004074	TRUE	reported	igd	2	TRUE	45.4461950059453
2	rs10892569	G	A	G	A	0.194	-0.0093204	NA	0.1814	FALSE	FALSE	FALSE	ebi-a-GCST011073	11	120270249	0.012643	1683768	0.461	COVID-19 (RELEASE 5) || id:ebi-a-GCST011073	COVID-19 (RELEASE 5)	COVID-19 (RELEASE 5) || ||	TRUE	igd	1.60498e-08	29578	11	120270249	0.0343	ebi-a-GCST004074	|| id:ebi-a-GCST004074	TRUE	reported	igd	2	TRUE	31.9900721638093
3	rs10918274	C	T	C	T	-0.2724	-0.0091097	NA	0.8685	FALSE	FALSE	FALSE	ebi-a-GCST011073	1	165714416	0.015547	1683768	0.5579	COVID-19 (RELEASE 5) || id:ebi-a-GCST011073	COVID-19 (RELEASE 5)	COVID-19 (RELEASE 5) || ||	TRUE	igd	1.63983e-12	29578	1	165714416	0.0386	ebi-a-GCST004074	|| id:ebi-a-GCST004074	TRUE	reported	igd	2	TRUE	49.8011758704932
4	rs11039603	A	G	A	G	0.2739	-0.015176	NA	0.1428	FALSE	FALSE	FALSE	ebi-a-GCST011073	11	48256786	0.014702	1683768	0.3019	COVID-19 (RELEASE 5) || id:ebi-a-GCST011073	COVID-19 (RELEASE 5)	COVID-19 (RELEASE 5) || ||	TRUE	igd	4.47095e-11	29578	11	48256786	0.0416	ebi-a-GCST004074	|| id:ebi-a-GCST004074	TRUE	reported	igd	2	TRUE	43.3508286335059
5	rs12912010	T	G	T	G	0.1864	0.0075849	NA	0.2257	FALSE	FALSE	FALSE	ebi-a-GCST011073	15	67467143	0.012042	1683768	0.528799	COVID-19 (RELEASE 5) || id:ebi-a-GCST011073	COVID-19 (RELEASE 5)	COVID-19 (RELEASE 5) || ||	TRUE	igd	6.43902e-09	29578	15	67467143	0.0321	ebi-a-GCST004074	|| id:ebi-a-GCST004074	TRUE	reported	igd	2	TRUE	33.7195485292262
6	rs149758779	T	G	T	G	-1.5915	0.019097	NA	0.01047	FALSE	FALSE	FALSE	ebi-a-GCST011073	1	83076337	0.057121	1683768	0.7381	COVID-19 (RELEASE 5) || id:ebi-a-GCST011073	COVID-19 (RELEASE 5)	COVID-19 (RELEASE 5) || ||	TRUE	igd	1.37899e-08	29578	1	83076337	0.2804	ebi-a-GCST004074	|| id:ebi-a-GCST004074	TRUE	reported	igd	2	TRUE	32.2149355872292
7	rs2472493	A	G	A	G	-0.1558	0.00028556	NA	0.5716	FALSE	FALSE	FALSE	ebi-a-GCST011073	9	107695848	0.0099155	1683768	0.977	COVID-19 (RELEASE 5) || id:ebi-a-GCST011073	COVID-19 (RELEASE 5)	COVID-19 (RELEASE 5) || ||	TRUE	igd	1.30701e-09	29578	9	107695848	0.0257	ebi-a-GCST004074	|| id:ebi-a-GCST004074	TRUE	reported	igd	2	TRUE	36.7509576223713
8	rs6445055	A	G	A	G	-0.2375	0.001238	NA	0.189	FALSE	FALSE	FALSE	ebi-a-GCST011073	3	171992387	0.012487	1683768	0.921	COVID-19 (RELEASE 5) || id:ebi-a-GCST011073	COVID-19 (RELEASE 5)	COVID-19 (RELEASE 5) || ||	TRUE	igd	6.64508e-12	29578	3	171992387	0.0346	ebi-a-GCST004074	|| id:ebi-a-GCST004074	TRUE	reported	igd	2	TRUE	47.1167178990277
9	rs9913911	G	A	G	A	-0.1994	0.0021868	NA	0.3713	FALSE	FALSE	FALSE	ebi-a-GCST011073	17	10031183	0.0098065	1683768	0.8235	COVID-19 (RELEASE 5) || id:ebi-a-GCST011073	COVID-19 (RELEASE 5)	COVID-19 (RELEASE 5) || ||	TRUE	igd	1.07498e-12	29578	17	10031183	0.028	ebi-a-GCST004074	|| id:ebi-a-GCST004074	TRUE	reported	igd	2	TRUE	50.7147448979592
